# Supplementary material for: Rheology of Conductive High Reactivity Carbonaceous Material (HRCM)-Based Ink Suspensions: Dependence on Concentration and Temperature
Source: Nanomaterials (Basel). 2022 Dec 21;13(1):21. doi: 10.3390/nano13010021 (PMC9824156; doi:10.3390/nano13010021)
Supplement: Supplementary file 1 [file nanomaterials-13-00021-s001.zip]

Archive with 1 entries (1 files):
- nanomaterials-2050696-supplementary.pdf
